# Supplementary material for: Clinical Profile and Predictors of Survival in Carcinoma Penis Patients
Source: Curr Oncol. 2023 Apr 28;30(5):4563–74. doi: 10.3390/curroncol30050345 (PMC10216912; doi:10.3390/curroncol30050345)
Supplement: Supplementary file 1 [file curroncol-30-00345-s001.zip]

Archive with 1 entries (1 files):
- curroncol-2302085-supplementary.pdf
